# Supplementary material for: Genome Sequence and Evaluation of Safety and Probiotic Potential of Lactiplantibacillus plantarum LPJZ-658
Source: Microorganisms. 2023 Jun 20;11(6):1620. doi: 10.3390/microorganisms11061620 (PMC10301710; doi:10.3390/microorganisms11061620)
Supplement: Supplementary file 1 [file microorganisms-11-01620-s001.zip › Supplementary Table S1.xlsx]

## Sheet: Sheet1
Gene_id	Identity	E_value	VFDB_internal_id	VF_id	VF_name	Related_genes	Characteristics	Structure_features	Functions	Mechanism
LPJZ-658_GM000047	48.9	4.9e-58	VFG031747	CVF667	RegX3	regX3 Sensory transduction protein regX3
LPJZ-658_GM000052	49.9	6.4e-93	VFG005533	CVF148	Serine protease	htrA/degP serine protease HtrA
LPJZ-658_GM000173	46.8	4.5e-90	VFG030724	CVF651	Trehalose-recycling ABC transporter	sugC carbohydrate ABC transporter ATP-binding protein, CUT1 family
LPJZ-658_GM000215	40.3	9.5e-07	VFG045470	VF0356	Cytolysin	cylR2 cytolysin regulator R2		Production and activation of cytolysin involves the products of a complex operon of eight genes and that this operon can be located on either pheromone-responsive plasmids or on the chromosome within a pathogenicity island;most of this gene locus is absent in E. faecalis V583 due to a 17-kbp deletion;Cytolysin expression is regulated by one of the subunits (CylLS'') through a quorum-sensing autoi…	Comprised of two nonidentical peptide subunits: CylLL(the long subunit) and CylLS (the short subunit), both of which are required for lytic activity;CylLL and CylLS are ribosomally synthesized as 68- and 63-amino-acid precursors, respectively, and then are posttranslationally modified by the CylM;The modified peptides are then proteolytically cleaved and secreted from the cell by CylB. CylB funct…	Capable of lysing erythrocytes, polymorphonuclear leukocytes and macrophages, as well as a broad range of gram-positive bacteria	-
LPJZ-658_GM000228	51.1	2.3e-32	VFG031457	CVF660	Nucleoside diphosphate kinase	ndk Probable nucleoside diphosphate kinase NdkA NDK NDP kinase nucleoside-2-P kinase
LPJZ-658_GM000254	42.2	2.8e-77	VFG002188	VF0361	Capsule	cpsC teichoic acid biosynthesis protein, putative		GBS can be suclassified into serotypes according to the immunologic type of the polysaccharide capsule. Of the nine serotypes described so far, the type Ia, Ib, II, III and V are reponsible for the majority of invasive human GBS disease; serotype III is particularly important becasue it causes the majority of infection to neonates	The different capsular polysaccharides consists of high-molecular-weight polymers with a repeating unit composed of glucose, galactose, N-acetylglucosamine and sialic acid; sialic acid plays important role in virulence	Inhibits the binding of the activated complement factor C3b to the surface of S. agalactiae, preventing the activation of the alternative complement pathway and inhibits complement-mediated opsonophagocytosis	-
LPJZ-658_GM000268	44	2.1e-48	VFG024189	CVF333	MprA/B	mprA two component response transcriptional regulatory protein MprA
LPJZ-658_GM000274	43.9	5.7e-47	VFG016389	CVF567	Polysaccharide capsule	lytR membrane-bound transcriptional regulator LytR
LPJZ-658_GM000301	40.1	5.3e-59	VFG030679	CVF651	Trehalose-recycling ABC transporter	sugC ABC transporter ATP-binding protein
LPJZ-658_GM000310	53	5.3e-133	VFG006719	CVF228	Listeria adhesion protein	lap hypothetical protein
LPJZ-658_GM000312	46.3	1.3e-07	VFG045470	VF0356	Cytolysin	cylR2 cytolysin regulator R2		Production and activation of cytolysin involves the products of a complex operon of eight genes and that this operon can be located on either pheromone-responsive plasmids or on the chromosome within a pathogenicity island;most of this gene locus is absent in E. faecalis V583 due to a 17-kbp deletion;Cytolysin expression is regulated by one of the subunits (CylLS'') through a quorum-sensing autoi…	Comprised of two nonidentical peptide subunits: CylLL(the long subunit) and CylLS (the short subunit), both of which are required for lytic activity;CylLL and CylLS are ribosomally synthesized as 68- and 63-amino-acid precursors, respectively, and then are posttranslationally modified by the CylM;The modified peptides are then proteolytically cleaved and secreted from the cell by CylB. CylB funct…	Capable of lysing erythrocytes, polymorphonuclear leukocytes and macrophages, as well as a broad range of gram-positive bacteria	-
LPJZ-658_GM000330	40.5	2.6e-63	VFG002180	VF0361	Capsule	cpsK ABC transporter, permease protein		GBS can be suclassified into serotypes according to the immunologic type of the polysaccharide capsule. Of the nine serotypes described so far, the type Ia, Ib, II, III and V are reponsible for the majority of invasive human GBS disease; serotype III is particularly important becasue it causes the majority of infection to neonates	The different capsular polysaccharides consists of high-molecular-weight polymers with a repeating unit composed of glucose, galactose, N-acetylglucosamine and sialic acid; sialic acid plays important role in virulence	Inhibits the binding of the activated complement factor C3b to the surface of S. agalactiae, preventing the activation of the alternative complement pathway and inhibits complement-mediated opsonophagocytosis	-
LPJZ-658_GM000331	50.3	5.2e-91	VFG002181	VF0361	Capsule	cpsJ ABC transporter, ATP-binding protein		GBS can be suclassified into serotypes according to the immunologic type of the polysaccharide capsule. Of the nine serotypes described so far, the type Ia, Ib, II, III and V are reponsible for the majority of invasive human GBS disease; serotype III is particularly important becasue it causes the majority of infection to neonates	The different capsular polysaccharides consists of high-molecular-weight polymers with a repeating unit composed of glucose, galactose, N-acetylglucosamine and sialic acid; sialic acid plays important role in virulence	Inhibits the binding of the activated complement factor C3b to the surface of S. agalactiae, preventing the activation of the alternative complement pathway and inhibits complement-mediated opsonophagocytosis	-
LPJZ-658_GM000351	40.8	6.1e-43	VFG030691	CVF651	Trehalose-recycling ABC transporter	sugC sugar-transport ATP-binding protein ABC transporter SugC
LPJZ-658_GM000393	41.4	9.2e-93	VFG047250	CVF834	LPS	Fphi_0366 UDP-N-acetylglucosamine pyrophosphorylase/glucosamine-1-phosphate N-acetyltransferase		Composed of the O-antigen, core polysaccharides and lipid A; the genes involved in the biosynthesis of the basic O-antigen are located in the rfb/rfc loci; O-antigen modification is associated with temperate bacteriophages. Four different serotype-converting phages have been found: SfII, Sf6, SfV and SfX, which are involved in conversion of a serotype Y stain to serotypes 2a, 3b, 5a and X, respec…	-	Required for resistance to host defence and for the intracellular spread, but not for bacterial invasion	-
LPJZ-658_GM000428	44	7e-218	VFG047710	CVF845	Pyrimidine biosynthesis	FN3523_0021 carbamoyl-phosphate synthase large chain		CarB, CarA, and PyrB encode the large and small subunits of carbamoylphosphate synthetase and aspartate carbamoyl transferase, respectively. These enzymes catalyze the first two steps in the pyrimidine nucleotide biosynthetic pathway in many bacteria, including Francisella, and are required for the virulence of several pathogens, including Salmonella and E. coli	-	Mediating bacterial resistance to reactive oxygen species (ROS) that is important for phagosomal escape	-
LPJZ-658_GM000434	44.8	8.4e-75	VFG015903	CVF546	Phytotoxin phaseolotoxin	argK phaseolotoxin-insensitive ornithine carbamoyltransferase
LPJZ-658_GM000533	57.8	6.8e-106	VFG016308	CVF567	Polysaccharide capsule	galE UDP-glucose 4-epimerase
LPJZ-658_GM000550	67.9	7.8e-208	VFG012103	CVF403	GroEL	groEL chaperonin GroEL
LPJZ-658_GM000552	51	4.9e-94	VFG005841	CVF186	Capsule	rgpG putative glycosyl transferase N-acetylglucosaminyltransferase, RgpG		GBS can be suclassified into serotypes according to the immunologic type of the polysaccharide capsule. Of the nine serotypes described so far, the type Ia, Ib, II, III and V are reponsible for the majority of invasive human GBS disease; serotype III is particularly important becasue it causes the majority of infection to neonates	The different capsular polysaccharides consists of high-molecular-weight polymers with a repeating unit composed of glucose, galactose, N-acetylglucosamine and sialic acid; sialic acid plays important role in virulence	Inhibits the binding of the activated complement factor C3b to the surface of S. agalactiae, preventing the activation of the alternative complement pathway and inhibits complement-mediated opsonophagocytosis	-
LPJZ-658_GM000559	41.1	1.3e-118	VFG009117	CVF299	Accessory secretion factor	secA2 preprotein translocase subunit SecA
LPJZ-658_GM000562	43.5	7.8e-51	VFG031731	CVF667	RegX3	regX3 two component transcriptional regulator
LPJZ-658_GM000573	54.6	6.9e-83	VFG019382	CVF248	Lipoprotein diacylglyceryl transferase	lgt prolipoprotein diacylglyceryl transferase
LPJZ-658_GM000575	75.7	4.6e-125	VFG005871	CVF186	Capsule	hasC UTP--glucose-1-phosphate uridylyltransferase		GBS can be suclassified into serotypes according to the immunologic type of the polysaccharide capsule. Of the nine serotypes described so far, the type Ia, Ib, II, III and V are reponsible for the majority of invasive human GBS disease; serotype III is particularly important becasue it causes the majority of infection to neonates	The different capsular polysaccharides consists of high-molecular-weight polymers with a repeating unit composed of glucose, galactose, N-acetylglucosamine and sialic acid; sialic acid plays important role in virulence	Inhibits the binding of the activated complement factor C3b to the surface of S. agalactiae, preventing the activation of the alternative complement pathway and inhibits complement-mediated opsonophagocytosis	-
LPJZ-658_GM000591	41.4	3.3e-26	VFG018246	CVF628	Autoinducer-2	luxS S-ribosylhomocysteinase
LPJZ-658_GM000601	70.4	7e-74	VFG000077	VF0074	ClpP	clpP ATP-dependent Clp protease proteolytic subunit		21.6 kDa protein belongs to a family of proteases highly conserved in prokaryotes and eukaryotes	-	Serine protease involved in proteolysis and is required for growth under stress conditions	-
LPJZ-658_GM000604	58.8	1.8e-106	VFG005360	CVF123	Streptococcal plasmin receptor/GAPDH	plr/gapA glyceraldehyde-3-phosphate dehydrogenase
LPJZ-658_GM000607	72	7.3e-180	VFG005582	CVF153	Streptococcal enolase	eno Enolase, putative
LPJZ-658_GM000634	44.1	7.4e-95	VFG013515	CVF495	Exopolysaccharide	mrsA/glmM predicted phosphomannomutase
LPJZ-658_GM000789	41.3	2.2e-54	VFG016423	CVF567	Polysaccharide capsule	lytR transcription antiterminator
LPJZ-658_GM000801	57.9	4.2e-277	VFG000079	VF0072	ClpC	clpC endopeptidase Clp ATP-binding chain C		27-kDa stress protein belongs to the Hsp100/Clp family; Regulation of Clp protease expression is mediated by CtsR, the product of the first gene in the ClpC operon	-	An ATPase promoting early escape form the phagosome of macrophages;ClpC is also required for adhesion and invasion, possibly by modulating the expression of InlA,InlB and ActA	-
LPJZ-658_GM000867	52.4	4.1e-89	VFG019101	CVF181	Pneumococcal surface antigen A / Metal binding protein SloC	psaA manganese ABC transporter substrate-binding lipoprotein Adhesin B Saliva-binding protein
LPJZ-658_GM000899	42.6	5.3e-19	VFG043082	AI140	peritrichous flagella	flgJ flagellar rod assembly protein/muramidase FlgJ
LPJZ-658_GM000979	57.2	9.7e-117	VFG019127	CVF186	Capsule	SPH_0465 UDP-N-acetylglucosamine 2-epimerase		GBS can be suclassified into serotypes according to the immunologic type of the polysaccharide capsule. Of the nine serotypes described so far, the type Ia, Ib, II, III and V are reponsible for the majority of invasive human GBS disease; serotype III is particularly important becasue it causes the majority of infection to neonates	The different capsular polysaccharides consists of high-molecular-weight polymers with a repeating unit composed of glucose, galactose, N-acetylglucosamine and sialic acid; sialic acid plays important role in virulence	Inhibits the binding of the activated complement factor C3b to the surface of S. agalactiae, preventing the activation of the alternative complement pathway and inhibits complement-mediated opsonophagocytosis	-
LPJZ-658_GM001009	43.9	2.2e-125	VFG006784	CVF240	Oligopeptide-binding protein	oppA hypothetical protein
LPJZ-658_GM001013	49.2	4.4e-41	VFG016532	CVF591	Capsule	oppF oligopeptide ABC transporter, permease component		GBS can be suclassified into serotypes according to the immunologic type of the polysaccharide capsule. Of the nine serotypes described so far, the type Ia, Ib, II, III and V are reponsible for the majority of invasive human GBS disease; serotype III is particularly important becasue it causes the majority of infection to neonates	The different capsular polysaccharides consists of high-molecular-weight polymers with a repeating unit composed of glucose, galactose, N-acetylglucosamine and sialic acid; sialic acid plays important role in virulence	Inhibits the binding of the activated complement factor C3b to the surface of S. agalactiae, preventing the activation of the alternative complement pathway and inhibits complement-mediated opsonophagocytosis	-
LPJZ-658_GM001016	58.6	5.7e-246	VFG000080	VF0073	ClpE	clpE ATP-dependent protease		Belongs to HSP-100/Clp family	-	An ATPase required for prolonged survival at 42 degree; acts synergistically with ClpC in cell division	-
LPJZ-658_GM001047	40.2	3e-291	VFG043590	AI414	serine-rich repeat family, SecA2/SecY2 system	gspB platelet binding protein GspB
LPJZ-658_GM001060	45.7	1.6e-71	VFG030724	CVF651	Trehalose-recycling ABC transporter	sugC carbohydrate ABC transporter ATP-binding protein, CUT1 family
LPJZ-658_GM001082	40.4	1.3e-19	VFG032671	CVF254	AgrA/AgrC	agrA accessory gene regulator protein A AgrA, N-terminal part
LPJZ-658_GM001101	50.3	4.1e-48	VFG015885	CVF546	Phytotoxin phaseolotoxin	cysC1 adenylylsulfate kinase
LPJZ-658_GM001209	48.7	0	VFG009599	CVF318	Nitrate reductase	narG nitrate reductase, alpha subunit		NarX function as a respiratory fused nitrate reductase (three different domains present in this protein encode the difference subunits of nitrate reductase: the N-terminal domain showing similarity to narG, the central domain showing homology with narJ and the C-terminus showing homology to narI); NarGHJI is a membrane-bound nitrate reductase complex; NarK2, a putative nitrite-extrusion protein	-	Nitrate respiration helps the bacteria to survive in O2-depleted areas of inflammatory or necrotic tissue	-
LPJZ-658_GM001210	53.7	2e-165	VFG009610	CVF318	Nitrate reductase	narH nitrate reductase, beta subunit		NarX function as a respiratory fused nitrate reductase (three different domains present in this protein encode the difference subunits of nitrate reductase: the N-terminal domain showing similarity to narG, the central domain showing homology with narJ and the C-terminus showing homology to narI); NarGHJI is a membrane-bound nitrate reductase complex; NarK2, a putative nitrite-extrusion protein	-	Nitrate respiration helps the bacteria to survive in O2-depleted areas of inflammatory or necrotic tissue	-
LPJZ-658_GM001249	76.8	6.2e-98	VFG006826	CVF253	LisR/LisK	lisR two-component response regulator
LPJZ-658_GM001283	41.1	1.9e-90	VFG026433	CVF311	Glutamine synthesis	glnA1 glutamine synthetase
LPJZ-658_GM001360	55.3	6.3e-73	VFG012175	CVF417	Hemolysin	CD1208 putative RNA methyltransferase		Best-characterized RTX protein secreted by a type I secretion system: the structural gene encoding the hemolysin (hylA) is part of an operon that also encodes a dedicated export system (HylB and HylD comprising a type I secretion system) and a toxin modifying enzyme (HylC). The HylC protein is responsible for acylation of HylA, resulting in toxin activation; The hyl operon is found on a plasmid o…	Pro-HlyA is activated in the cytoplasm to the hemolytically active form by HlyC, a fatty acid acyltransferase; C-terminal peptide Trp914-Arg936 is a major receptor-binding region; the HlyA export machinery consists of two specific inner mambrane (IM) proteins: HlyB, HlyD, and TolC, a multifunctional protein located in the outer membrane (OM); HlyB is inserted in the IM by eight hydrophobic <alpha…	Cytotoxic to many types of cells: erythrocytes, granulocytes, monocytes, endothelial cells and renal epithelial cells; stimulating the release of IL-1<beta> and TNF	HylA frist binds a receptor on the cell surface, a <beta>2-integrin in leukocytes or glycophorin in red blood cells, then becomes inserted in the cell membrane. Calcium binding to the glycine-rich repeats is essential for membrane lysis
LPJZ-658_GM001363	40.6	2.7e-45	VFG030691	CVF651	Trehalose-recycling ABC transporter	sugC sugar-transport ATP-binding protein ABC transporter SugC
LPJZ-658_GM001374	46.7	1.8e-58	VFG032386	CVF245	Serine-threonine phosphatase	stp putative phosphoprotein phosphatase
LPJZ-658_GM001377	40.1	3.1e-38	VFG046604	CVF833	Capsule	Fphi_1467 ribulose-phosphate 3-epimerase		GBS can be suclassified into serotypes according to the immunologic type of the polysaccharide capsule. Of the nine serotypes described so far, the type Ia, Ib, II, III and V are reponsible for the majority of invasive human GBS disease; serotype III is particularly important becasue it causes the majority of infection to neonates	The different capsular polysaccharides consists of high-molecular-weight polymers with a repeating unit composed of glucose, galactose, N-acetylglucosamine and sialic acid; sialic acid plays important role in virulence	Inhibits the binding of the activated complement factor C3b to the surface of S. agalactiae, preventing the activation of the alternative complement pathway and inhibits complement-mediated opsonophagocytosis	-
LPJZ-658_GM001385	41.5	1.8e-07	VFG011429	CVF383	LPS	acpXL acyl carrier protein		Composed of the O-antigen, core polysaccharides and lipid A; the genes involved in the biosynthesis of the basic O-antigen are located in the rfb/rfc loci; O-antigen modification is associated with temperate bacteriophages. Four different serotype-converting phages have been found: SfII, Sf6, SfV and SfX, which are involved in conversion of a serotype Y stain to serotypes 2a, 3b, 5a and X, respec…	-	Required for resistance to host defence and for the intracellular spread, but not for bacterial invasion	-
LPJZ-658_GM001405	40.4	1.4e-58	VFG009364	CVF308	Tryptophan synthesis	trpD anthranilate phosphoribosyltransferase
LPJZ-658_GM001417	42.5	1.5e-25	VFG011402	CVF383	LPS	fabZ 3R-hydroxymyristoyl ACP dehydratase		Composed of the O-antigen, core polysaccharides and lipid A; the genes involved in the biosynthesis of the basic O-antigen are located in the rfb/rfc loci; O-antigen modification is associated with temperate bacteriophages. Four different serotype-converting phages have been found: SfII, Sf6, SfV and SfX, which are involved in conversion of a serotype Y stain to serotypes 2a, 3b, 5a and X, respec…	-	Required for resistance to host defence and for the intracellular spread, but not for bacterial invasion	-
LPJZ-658_GM001421	41.4	2.2e-45	VFG038840	VF0473	Polar flagella	flmH 3-oxoacyl-ACP reductase		Types of bacterial movement: swimming, swarming, gliding, twitching and sliding. Only swimming and swarming are correlated with the presence of flagella. Swimming is an individual endeavour, while swarming is the movement of a group of bactera; constitutively expressed for motility in liquid environments	-	Necessary for motility, adhesion and invasion;glycosylation of the flagellin may play a role in provoking a proinflamatory response	-
LPJZ-658_GM001490	43.9	2.1e-48	VFG036559	CVF197	ABC transporter	fbpC iron-uptake permease ATP-binding protein
LPJZ-658_GM001516	42.1	8.8e-29	VFG032493	CVF249	Lipoprotein-specific signal peptidase II	lspA putative signal peptidase II
LPJZ-658_GM001530	47.9	1e-141	VFG005195	CVF113	Fibronectin-binding proteins	pavA adherence and virulence protein A
LPJZ-658_GM001580	50.7	8.6e-87	VFG006042	CVF186	Capsule	cpsY transcriptional regulator CpsY		GBS can be suclassified into serotypes according to the immunologic type of the polysaccharide capsule. Of the nine serotypes described so far, the type Ia, Ib, II, III and V are reponsible for the majority of invasive human GBS disease; serotype III is particularly important becasue it causes the majority of infection to neonates	The different capsular polysaccharides consists of high-molecular-weight polymers with a repeating unit composed of glucose, galactose, N-acetylglucosamine and sialic acid; sialic acid plays important role in virulence	Inhibits the binding of the activated complement factor C3b to the surface of S. agalactiae, preventing the activation of the alternative complement pathway and inhibits complement-mediated opsonophagocytosis	-
LPJZ-658_GM001597	43.2	1.3e-14	VFG043551	AI354	histone-like protein (Hlp)/laminin-binding protein (LBP)	ML1683 histone-like protein
LPJZ-658_GM001606	48.5	1.3e-38	VFG043456	AI186	Fibronectin-binding protein	scpB segregation and condensation protein B
LPJZ-658_GM001618	43.1	5.1e-145	VFG015806	CVF535	Hcp secretion island-1 encoded type VI secretion system (H-T6SS)	clpV1 type VI secretion ATPase, ClpV1 family
LPJZ-658_GM001624	46.4	2.8e-69	VFG007915	CVF288	PDIM (phthiocerol dimycocerosate) and PGL (phenolic glycolipid) biosynthesis and transport	ddrA daunorubicin resistance ABC transporter ATPase subunit
LPJZ-658_GM001633	50.8	1.3e-109	VFG005580	CVF153	Streptococcal enolase	eno phosphopyruvate hydratase
LPJZ-658_GM001675	53.9	2.9e-97	VFG009720	CVF325	Sigma A	sigA/rpoV RNA polymerase, sigma 70 subunit, RpoD family
LPJZ-658_GM001698	40.2	5.6e-164	VFG009925	CVF335	(p)ppGpp synthesis and hydrolysis	relA GTP pyrophosphokinase
LPJZ-658_GM001709	49.2	1.6e-133	VFG032820	CVF676	D-alanine-polyphosphoribitol ligase	dltA D-alanine-activating enzyme
LPJZ-658_GM001713	57.3	2.4e-200	VFG043573	AI392	MOMP	CT396 molecular chaperone DnaK		-	-	Binds C3 and C3bi of the complement system and mediates the uptake of the bacteria via the CR1 and CR3 receptors of the macrophage	-
LPJZ-658_GM001738	50.2	3.4e-68	VFG002189	VF0361	Capsule	cpsB phosphatidate cytidylyltransferase		GBS can be suclassified into serotypes according to the immunologic type of the polysaccharide capsule. Of the nine serotypes described so far, the type Ia, Ib, II, III and V are reponsible for the majority of invasive human GBS disease; serotype III is particularly important becasue it causes the majority of infection to neonates	The different capsular polysaccharides consists of high-molecular-weight polymers with a repeating unit composed of glucose, galactose, N-acetylglucosamine and sialic acid; sialic acid plays important role in virulence	Inhibits the binding of the activated complement factor C3b to the surface of S. agalactiae, preventing the activation of the alternative complement pathway and inhibits complement-mediated opsonophagocytosis	-
LPJZ-658_GM001739	69.7	1.1e-87	VFG045688	CVF618	Capsule	uppS undecaprenyl diphosphate synthase		GBS can be suclassified into serotypes according to the immunologic type of the polysaccharide capsule. Of the nine serotypes described so far, the type Ia, Ib, II, III and V are reponsible for the majority of invasive human GBS disease; serotype III is particularly important becasue it causes the majority of infection to neonates	The different capsular polysaccharides consists of high-molecular-weight polymers with a repeating unit composed of glucose, galactose, N-acetylglucosamine and sialic acid; sialic acid plays important role in virulence	Inhibits the binding of the activated complement factor C3b to the surface of S. agalactiae, preventing the activation of the alternative complement pathway and inhibits complement-mediated opsonophagocytosis	-
LPJZ-658_GM001764	40.3	7.5e-62	VFG012939	CVF473	LPS glucosylation	gtrB bactoprenol glucosyl transferase
LPJZ-658_GM001792	49.2	3.2e-43	VFG046633	CVF833	Capsule	FNFX1_1265 hypothetical protein		GBS can be suclassified into serotypes according to the immunologic type of the polysaccharide capsule. Of the nine serotypes described so far, the type Ia, Ib, II, III and V are reponsible for the majority of invasive human GBS disease; serotype III is particularly important becasue it causes the majority of infection to neonates	The different capsular polysaccharides consists of high-molecular-weight polymers with a repeating unit composed of glucose, galactose, N-acetylglucosamine and sialic acid; sialic acid plays important role in virulence	Inhibits the binding of the activated complement factor C3b to the surface of S. agalactiae, preventing the activation of the alternative complement pathway and inhibits complement-mediated opsonophagocytosis	-
LPJZ-658_GM001795	44.1	3.9e-44	VFG016421	CVF567	Polysaccharide capsule	BT9727_4960 tyrosine-protein kinase
LPJZ-658_GM001806	59.2	9.6e-140	VFG005552	CVF149	Trigger factor	tig/ropA Trigger factor, putative
LPJZ-658_GM001807	71.2	1.1e-166	VFG046474	CVF827	EF-Tu	OOM_0626 elongation factor		-	-	Surface-expressed elongation factor-Tu (EF-Tu) mediates attachment by interacting with host cell nucleolin	-
LPJZ-658_GM001838	43.8	1.4e-74	VFG016502	CVF588	PDH-B	pdhB pyruvate dehydrogenase E1 component beta subunit
LPJZ-658_GM001911	47.8	3.6e-46	VFG019080	CVF129	Streptococcal lipoprotein rotamase A	slrA peptidyl-prolyl cis-trans isomerase, cyclophilin-type
LPJZ-658_GM001929	45.1	2.6e-54	VFG039536	CVF803	T4SS effectors	CBU_1566 Coxiella Dot/Icm type IVB secretion system translocated effector
LPJZ-658_GM001942	44.9	1.9e-34	VFG013269	CVF494	LOS	orfM putative deoxyribonucleotide triphosphate pyrophosphatase		Biosynthesis pathway of LOS is producing a branched oligosaccharide attached to a lipid A via two 3-deoxy-D-manno-2-octulosonic acid (KDO) molecules. The rfaC gene product adds the first heptose (Hep I) to KDO. The rfaF gene product adds the second Hep onto Hep I and is required for <alpha>-chain elongation. The lgtF gene product adds the first Glc of the <alpha>-chain. Genes lgtA, lgtB, lgtE are…	-	Involved in immune system evasion, attachment to epithelial tissue, important mediator of the proinflammatory response;LOS sialylation (by the enzyme Lst) prevents complement deposition and phagocytosis by neutrophils;LOS modification by phosphoethanolamine (by the enzyme LptA) provides resistance to antimicrobial peptides and complement	Binds to asialoglycoprotein receptors on the host cell surface
LPJZ-658_GM001982	40.9	1.5e-34	VFG030684	CVF651	Trehalose-recycling ABC transporter	sugC ABC transporter--like protein
LPJZ-658_GM002049	50	2.5e-89	VFG016424	CVF567	Polysaccharide capsule	manA mannose-6-phosphate isomerase
LPJZ-658_GM002210	40.4	9e-39	VFG031738	CVF667	RegX3	regX3 Sensory transduction protein RegX3
LPJZ-658_GM002244	41.9	3.8e-13	VFG005069	CVF110	Capsule	cap8J capsular polysaccharide synthesis enzyme		GBS can be suclassified into serotypes according to the immunologic type of the polysaccharide capsule. Of the nine serotypes described so far, the type Ia, Ib, II, III and V are reponsible for the majority of invasive human GBS disease; serotype III is particularly important becasue it causes the majority of infection to neonates	The different capsular polysaccharides consists of high-molecular-weight polymers with a repeating unit composed of glucose, galactose, N-acetylglucosamine and sialic acid; sialic acid plays important role in virulence	Inhibits the binding of the activated complement factor C3b to the surface of S. agalactiae, preventing the activation of the alternative complement pathway and inhibits complement-mediated opsonophagocytosis	-
LPJZ-658_GM002314	47.6	3.6e-86	VFG032200	CVF238	Lipoate protein ligase A1	lplA1 putative lipoate protein ligase A
LPJZ-658_GM002359	44.9	4.1e-261	VFG047713	CVF845	Pyrimidine biosynthesis	FNFX1_0026 hypothetical protein		CarB, CarA, and PyrB encode the large and small subunits of carbamoylphosphate synthetase and aspartate carbamoyl transferase, respectively. These enzymes catalyze the first two steps in the pyrimidine nucleotide biosynthetic pathway in many bacteria, including Francisella, and are required for the virulence of several pathogens, including Salmonella and E. coli	-	Mediating bacterial resistance to reactive oxygen species (ROS) that is important for phagosomal escape	-
LPJZ-658_GM002360	41.1	5.8e-74	VFG047736	CVF845	Pyrimidine biosynthesis	F7308_0022 carbamoyl-phosphate synthase small chain		CarB, CarA, and PyrB encode the large and small subunits of carbamoylphosphate synthetase and aspartate carbamoyl transferase, respectively. These enzymes catalyze the first two steps in the pyrimidine nucleotide biosynthetic pathway in many bacteria, including Francisella, and are required for the virulence of several pathogens, including Salmonella and E. coli	-	Mediating bacterial resistance to reactive oxygen species (ROS) that is important for phagosomal escape	-
LPJZ-658_GM002386	44.5	8.5e-80	VFG006777	CVF238	Lipoate protein ligase A1	lplA1 lipoyltransferase and lipoate-protein ligase family protein
LPJZ-658_GM002399	50.4	2.8e-29	VFG032847	CVF677	Cell wall teichoic acid glycosylation protein	gtcA cell wall teichoic acid glycosylation protein
LPJZ-658_GM002521	46.2	3.5e-14	VFG005069	CVF110	Capsule	cap8J capsular polysaccharide synthesis enzyme		GBS can be suclassified into serotypes according to the immunologic type of the polysaccharide capsule. Of the nine serotypes described so far, the type Ia, Ib, II, III and V are reponsible for the majority of invasive human GBS disease; serotype III is particularly important becasue it causes the majority of infection to neonates	The different capsular polysaccharides consists of high-molecular-weight polymers with a repeating unit composed of glucose, galactose, N-acetylglucosamine and sialic acid; sialic acid plays important role in virulence	Inhibits the binding of the activated complement factor C3b to the surface of S. agalactiae, preventing the activation of the alternative complement pathway and inhibits complement-mediated opsonophagocytosis	-
LPJZ-658_GM002664	47.4	6e-159	VFG031400	CVF658	Copper exporter	ctpV cation transport ATPase, ZntA
LPJZ-658_GM002741	40.9	2.2e-35	VFG036559	CVF197	ABC transporter	fbpC iron-uptake permease ATP-binding protein
LPJZ-658_GM002803	42.4	4.4e-50	VFG016229	CVF560	Hemolysin III	hlyIII Hemolysin III
LPJZ-658_GM002973	57.5	7.4e-108	VFG016308	CVF567	Polysaccharide capsule	galE UDP-glucose 4-epimerase
LPJZ-658_GM003004	70.4	1.4e-126	VFG002162	VF0350	BSH	bsh bile salt hydrolase		The bsh gene is positively regulated by the central listerial virulence regulator PrfA in vivo	-	Involved in resisting the acute toxicity of bile and bile salts, important for intestinal persistence of L. monocytogenes	Bile salts are the end products of the cholesterol metabolism in the liver and are stored in the gall bladder and released into the duodenum, helping fat digestion. In addition, bile salts are known to have antimicrobial activity since they are amphipathic molecules which can attack and degrade lipid membranes. BSH can transform and inactive the bile salts by catalyzing the hydrolysis of the amid…
LPJZ-658_GM003021	40.6	1.6e-14	VFG005069	CVF110	Capsule	cap8J capsular polysaccharide synthesis enzyme		GBS can be suclassified into serotypes according to the immunologic type of the polysaccharide capsule. Of the nine serotypes described so far, the type Ia, Ib, II, III and V are reponsible for the majority of invasive human GBS disease; serotype III is particularly important becasue it causes the majority of infection to neonates	The different capsular polysaccharides consists of high-molecular-weight polymers with a repeating unit composed of glucose, galactose, N-acetylglucosamine and sialic acid; sialic acid plays important role in virulence	Inhibits the binding of the activated complement factor C3b to the surface of S. agalactiae, preventing the activation of the alternative complement pathway and inhibits complement-mediated opsonophagocytosis	-
LPJZ-658_GM003044	49.8	2.7e-135	VFG037029	CVF760	Catalase	katA catalase
LPJZ-658_GM003046	41.6	3.5e-22	VFG032671	CVF254	AgrA/AgrC	agrA accessory gene regulator protein A AgrA, N-terminal part
LPJZ-658_GM003049	48.6	6e-168	VFG000080	VF0073	ClpE	clpE ATP-dependent protease		Belongs to HSP-100/Clp family	-	An ATPase required for prolonged survival at 42 degree; acts synergistically with ClpC in cell division	-
LPJZ-658_GM003066	59	5.8e-293	VFG031940	CVF228	Listeria adhesion protein	lap bifunctional aldehyde-alcohol dehydrogenase
LPJZ-658_GM000013	41.2	1.7e-63	VFG012939	CVF473	LPS glucosylation	gtrB bactoprenol glucosyl transferase
LPJZ-658_GM003106	61.7	3.9e-142	VFG002182	VF0361	Capsule	cpsI UDP-galactopyranose mutase		GBS can be suclassified into serotypes according to the immunologic type of the polysaccharide capsule. Of the nine serotypes described so far, the type Ia, Ib, II, III and V are reponsible for the majority of invasive human GBS disease; serotype III is particularly important becasue it causes the majority of infection to neonates	The different capsular polysaccharides consists of high-molecular-weight polymers with a repeating unit composed of glucose, galactose, N-acetylglucosamine and sialic acid; sialic acid plays important role in virulence	Inhibits the binding of the activated complement factor C3b to the surface of S. agalactiae, preventing the activation of the alternative complement pathway and inhibits complement-mediated opsonophagocytosis	-
