# Supplementary material for: Genome Sequence and Evaluation of Safety and Probiotic Potential of Lactiplantibacillus plantarum LPJZ-658
Source: Microorganisms. 2023 Jun 20;11(6):1620. doi: 10.3390/microorganisms11061620 (PMC10301710; doi:10.3390/microorganisms11061620)
Supplement: Supplementary file 1 [file microorganisms-11-01620-s001.zip › Supplementary Table S2.xlsx]

## Sheet: Sheet1
ORF_ID	START	STOP	Best_Hit_evalue	Best_Hit_ARO	Best_Identities	ARO	ARO_name	bit_score	AR0_category
LPJZ-658_GM000808 locus=Chr1:850723:852819:+			1.48924e-86	tetT	0.278592	ARO:3000191, ARO:3000556, ARO:3002891, ARO:3000190, ARO:3000186, ARO:3000196, ARO:3000197, ARO:3000194, ARO:3000192, ARO:3000195, ARO:3000193	tetB(P), tetQ, tet44, tetT, tetW, tetS, tetM, tetO, otr(A), tet36, tet32	230.72, 254.603, 203.756, 233.032, 231.876, 246.128, 246.899, 259.61, 256.529, 265.003, 285.034	antibiotic target protection protein, determinant of tetracycline resistance
LPJZ-658_GM002652 locus=Chr1:2646139:2647920:-			0	lmrD	0.560976	ARO:3004035, ARO:3002882, ARO:3000489, ARO:3003949, ARO:3003948, ARO:3004033, ARO:3002881, ARO:3003950, ARO:3004036, ARO:3002522, ARO:3004032	tetB(60), tetA(60), tetB(46), sav1866, novA, tetA(46), lmrD, lmrC, efrB, efrA, msbA	194.512, 622.468, 275.789, 248.825, 196.052, 254.603, 190.274, 265.774, 258.84, 260.766, 200.675	efflux pump complex or subunit conferring antibiotic resistance
LPJZ-658_GM002056 locus=Chr1:2078435:2080183:-			2.7933e-128	efrA	0.424307	ARO:3004035, ARO:3002882, ARO:3000489, ARO:3002522, ARO:3003948, ARO:3004033, ARO:3002881, ARO:3003950, ARO:3004036, ARO:3003949, ARO:3004032	tetB(60), tetA(60), tetB(46), sav1866, novA, tetA(46), lmrD, lmrC, efrB, efrA, msbA	216.083, 192.586, 221.476, 188.734, 385.956, 170.629, 344.354, 206.068, 176.022, 164.851, 177.178	efflux pump complex or subunit conferring antibiotic resistance
LPJZ-658_GM001003 locus=Chr1:1023889:1025466:+			4.34968e-42	tetT	0.294118	ARO:3000191, ARO:3000556, ARO:3000186, ARO:3000190, ARO:3002891, ARO:3000196, ARO:3000192, ARO:3000197, ARO:3000195, ARO:3000193	tetB(P), tetQ, tet44, tetT, tetS, tetM, tetO, otr(A), tet36, tet32	131.724, 134.42, 129.028, 127.102, 140.969, 132.109, 136.732, 131.339, 146.747, 155.992	antibiotic target protection protein, determinant of tetracycline resistance
LPJZ-658_GM000539 locus=Chr1:558459:559229:-			3.21406e-31	macB	0.33617	ARO:3003980, ARO:3000535	tetA(48), macB	115.931, 119.013	efflux pump complex or subunit conferring antibiotic resistance
LPJZ-658_GM000411 locus=Chr1:415661:416941:+			4.55779e-96	Escherichia coli murA with mutation conferring resistance to fosfomycin	0.400955	ARO:3003775, ARO:3003784, ARO:3003785	Mycobacterium tuberculosis intrinsic murA conferring resistance to fosfomycin, Escherichia coli murA with mutation conferring resistance to fosfomycin, Chlamydia trachomatis intrinsic murA conferring resistance to fosfomycin	295.049, 270.396, 179.874	antibiotic resistant gene variant or mutant, determinant of fosfomycin resistance
LPJZ-658_GM002868 locus=Chr1:2862373:2863806:+			3.09526e-136	lmrB	0.44375	ARO:3002813	lmrB	402.134	efflux pump complex or subunit conferring antibiotic resistance
LPJZ-658_GM001764 locus=Chr1:1781690:1782631:+			8.74775e-41	PmrF	0.278125	ARO:3003578	PmrF	143.665	determinant of polymyxin resistance, gene altering cell wall charge
LPJZ-658_GM001589 locus=Chr1:1610995:1611486:-			4.87875e-36	dfrC	0.414634	ARO:3002866, ARO:3002868, ARO:3002857, ARO:3003105, ARO:3002869, ARO:3002865	dfrC, dfrD, dfrA26, dfrK, dfrA3, dfrG	108.997, 112.849, 112.079, 113.235, 116.701, 122.094	antibiotic target replacement protein, determinant of diaminopyrimidine resistance
LPJZ-658_GM001875 locus=Chr1:1896401:1898542:-			8.07568e-140	Streptococcus pneumoniae PBP2x conferring resistance to amoxicillin	0.369624	ARO:3003937, ARO:3003043, ARO:3003937	Neisseria meningititis PBP2 conferring resistance to beta-lactam, Streptococcus pneumoniae PBP2x conferring resistance to amoxicillin	179.489, 429.098, 179.489	antibiotic resistant gene variant or mutant, determinant of beta-lactam resistance
LPJZ-658_GM001832 locus=Chr1:1850083:1851921:-			1.39816e-32	otr(A)	0.280374	ARO:3002891, ARO:3000193	tetT, otr(A)	129.413, 125.561	antibiotic target protection protein, determinant of tetracycline resistance
LPJZ-658_GM001498 locus=Chr1:1519162:1520526:+			2.38334e-43	tcmA	0.319403	ARO:3003554, ARO:3004103, ARO:3003047, ARO:3003046, ARO:3000254, ARO:3000074	emrY, QepA2, tcmA, qacB, qacA, emrB	157.918, 124.405, 128.257, 131.724, 130.183, 125.176	efflux pump complex or subunit conferring antibiotic resistance
LPJZ-658_GM000090 locus=Chr1:80926:82260:-			3.54132e-58	mepA	0.297235	ARO:3003965, ARO:3000026, ARO:3003835	hp1184, cdeA, mepA	128.257, 197.208, 125.946	efflux pump complex or subunit conferring antibiotic resistance
LPJZ-658_GM001568 locus=Chr1:1586129:1588135:-			0	Mycobacterium tuberculosis gyrB mutant conferring resistance to fluoroquinolone	0.480597	ARO:3003318, ARO:3003459	Mycobacterium tuberculosis gyrB mutant conferring resistance to fluoroquinolone, Streptomyces rishiriensis parY mutant conferring resistance to aminocoumarin	472.626, 594.734	antibiotic resistant gene variant or mutant, determinant of aminocoumarin resistance, determinant of fluoroquinolone resistance, gene involved in self-resistance to antibiotic
LPJZ-658_GM000013 locus=Plas1:9896:10822:+			6.74765e-46	PmrF	0.296774	ARO:3003578	PmrF	157.147	determinant of polymyxin resistance, gene altering cell wall charge
LPJZ-658_GM001070 locus=Chr1:1113950:1114807:-			1.23834e-48	tetA(48)	0.339367	ARO:3003748, ARO:3003980, ARO:3002987	tetA(48), bcrA, oleC	140.198, 164.466, 156.377	efflux pump complex or subunit conferring antibiotic resistance
LPJZ-658_GM000207 locus=Chr1:203269:203988:+			9.85176e-41	vgaD	0.389474	ARO:3000616, ARO:3000118, ARO:3002832, ARO:3002829, ARO:3003109, ARO:3002830, ARO:3002819, ARO:3002833	vgaALC, vgaE, mel, vgaD, msrE, vgaB, msrC, vgaA	126.716, 128.257, 144.05, 141.354, 131.724, 142.124, 126.331, 120.168	efflux pump complex or subunit conferring antibiotic resistance
LPJZ-658_GM000782 locus=Chr1:817825:819303:-			1.3844e-113	lmrB	0.424242	ARO:3003554, ARO:3002704, ARO:3002813, ARO:3003047, ARO:3000254, ARO:3003962, ARO:3000074	emrY, farB, fexA, tcmA, qacB, emrB, lmrB	130.568, 168.703, 344.739, 121.324, 143.665, 127.872, 169.859	efflux pump complex or subunit conferring antibiotic resistance, protein(s) and two-component regulatory system modulating antibiotic efflux
LPJZ-658_GM001428 locus=Chr1:1453715:1454473:+			8.75866e-82	antibiotic resistant fabI	0.468504	ARO:3003393, ARO:3004045	antibiotic resistant fabI, Mycobacterium tuberculosis inhA mutations conferring resistance to isoniazid	122.094, 246.514	antibiotic resistant gene variant or mutant, determinant of isoniazid resistance, determinant of triclosan resistance
LPJZ-658_GM001590 locus=Chr1:1611496:1612446:-			3.66821e-85	dfrE	0.764706	ARO:3002875	dfrE	253.832	antibiotic target replacement protein, determinant of diaminopyrimidine resistance
LPJZ-658_GM001886 locus=Chr1:1908475:1909329:-			9.85168e-36	RlmA(II)	0.315018	ARO:3001301	RlmA(II)	128.257	antibiotic target modifying enzyme, determinant of macrolide resistance, gene involved in self-resistance to antibiotic
LPJZ-658_GM001044 locus=Chr1:1075133:1076635:+			2.19894e-49	tcr3	0.298795	ARO:3002892, ARO:3002893, ARO:3000254, ARO:3000074	emrY, tcr3, emrB, otr(B)	140.198, 175.637, 131.339, 151.754	efflux pump complex or subunit conferring antibiotic resistance
LPJZ-658_GM000022 locus=Chr1:4565:6511:+			0	Mycobacterium tuberculosis gyrB mutant conferring resistance to fluoroquinolone	0.479104	ARO:3003318, ARO:3003459	Mycobacterium tuberculosis gyrB mutant conferring resistance to fluoroquinolone, Streptomyces rishiriensis parY mutant conferring resistance to aminocoumarin	511.531, 624.78	antibiotic resistant gene variant or mutant, determinant of aminocoumarin resistance, determinant of fluoroquinolone resistance, gene involved in self-resistance to antibiotic
LPJZ-658_GM002685 locus=Chr1:2685920:2687125:+			1.60307e-43	cmlv	0.318653	ARO:3002703, ARO:3002702, ARO:3002701, ARO:3002700	cmlv, cmrA, cmr, cmx	138.658, 138.272, 153.68, 155.992	antibiotic inactivation enzyme, determinant of phenicol resistance, efflux pump complex or subunit conferring antibiotic resistance
LPJZ-658_GM000684 locus=Chr1:717086:717826:+			9.89952e-39	macB	0.366812	ARO:3000535	macB	139.813	efflux pump complex or subunit conferring antibiotic resistance
LPJZ-658_GM000283 locus=Chr1:287603:288262:+			6.40457e-31	macB	0.303965	ARO:3000535	macB	117.087	efflux pump complex or subunit conferring antibiotic resistance
LPJZ-658_GM002055 locus=Chr1:2076546:2078435:-			2.6829e-122	lmrD	0.46988	ARO:3004035, ARO:3002882, ARO:3000489, ARO:3002522, ARO:3003948, ARO:3004033, ARO:3002881, ARO:3003950, ARO:3004036, ARO:3003949, ARO:3004032	tetB(60), tetA(60), tetB(46), sav1866, novA, tetA(46), lmrD, lmrC, efrB, efrA, msbA	244.202, 377.867, 316.235, 295.819, 229.565, 248.825, 237.269, 288.886, 266.929, 311.997, 201.06	efflux pump complex or subunit conferring antibiotic resistance
LPJZ-658_GM002628 locus=Chr1:2620713:2622713:-			7.51297e-74	macB	0.288856	ARO:3000535	macB	249.595	efflux pump complex or subunit conferring antibiotic resistance
LPJZ-658_GM002426 locus=Chr1:2411525:2412268:-			5.60003e-40	tetA(48)	0.345455	ARO:3003748, ARO:3003980, ARO:3002987	tetA(48), bcrA, oleC	129.413, 140.198, 115.931	efflux pump complex or subunit conferring antibiotic resistance
LPJZ-658_GM001864 locus=Chr1:1883617:1886415:-			2.29257e-65	Bifidobacteria intrinsic ileS conferring resistance to mupirocin	0.266178	ARO:3003730	Bifidobacteria intrinsic ileS conferring resistance to mupirocin	234.958	antibiotic resistant gene variant or mutant, determinant of mupirocin resistance
LPJZ-658_GM002888 locus=Chr1:2876682:2877836:+			1.74635e-107	mdtG	0.458791	ARO:3001329, ARO:3000822	pmrA, mdtG	322.783, 251.521	efflux pump complex or subunit conferring antibiotic resistance
LPJZ-658_GM002529 locus=Chr1:2513801:2514973:-			7.38928e-70	patB	0.322835	ARO:3000025	patB	224.942	efflux pump complex or subunit conferring antibiotic resistance
LPJZ-658_GM000546 locus=Chr1:564305:566287:-			3.97701e-95	TaeA	0.327411	ARO:3002817, ARO:3000616, ARO:3003986, ARO:3000118, ARO:3003749, ARO:3002828, ARO:3002832, ARO:3003036, ARO:3003206, ARO:3003109, ARO:3003111, ARO:3002830, ARO:3003112, ARO:3000300, ARO:3002829, ARO:3002819, ARO:3002833, ARO:3002827	tlrC, srmB, lsaC, msrC, mel, vgaD, msrE, vgaB, lsaE, lsaA, vgaA, vgaALC, TaeA, oleB, salA, carA, lsaB, vgaE	235.728, 174.866, 306.99, 192.586, 223.787, 206.453, 203.756, 218.009, 127.487, 162.54, 152.14, 180.644, 126.716, 124.79, 176.792, 145.591, 198.364, 220.32	efflux pump complex or subunit conferring antibiotic resistance
LPJZ-658_GM002479 locus=Chr1:2473631:2475115:+			4.03637e-101	lmrB	0.376842	ARO:3000074, ARO:3000254, ARO:3002704, ARO:3002813, ARO:3003962	emrY, emrB, farB, fexA, lmrB	151.754, 138.658, 132.494, 312.383, 143.28	efflux pump complex or subunit conferring antibiotic resistance, protein(s) and two-component regulatory system modulating antibiotic efflux
LPJZ-658_GM002810 locus=Chr1:2800209:2801357:-			2.19649e-37	sul3	0.337349	ARO:3000413	sul3	134.806	antibiotic target replacement protein, determinant of sulfonamide resistance
LPJZ-658_GM000618 locus=Chr1:649541:650275:+			1.08921e-34	macB	0.359307	ARO:3003748, ARO:3003980, ARO:3000535	tetA(48), oleC, macB	119.783, 118.242, 128.257	efflux pump complex or subunit conferring antibiotic resistance
LPJZ-658_GM001807 locus=Chr1:1824216:1825403:-			0	Streptomyces cinnamoneus EF-Tu mutants conferring resistance to elfamycin	0.684343	ARO:3003359	Streptomyces cinnamoneus EF-Tu mutants conferring resistance to elfamycin	551.592	antibiotic resistant gene variant or mutant, determinant of elfamycin resistance, gene involved in self-resistance to antibiotic
LPJZ-658_GM002819 locus=Chr1:2806825:2808240:-			1.20267e-61	lmrB	0.320988	ARO:3002813	lmrB	207.994	efflux pump complex or subunit conferring antibiotic resistance
LPJZ-658_GM000587 locus=Chr1:606207:607403:+			4.25133e-86	emeA	0.407609	ARO:3003006, ARO:3000183, ARO:3000166, ARO:3000476, ARO:3000165, ARO:3003007, ARO:3000177, ARO:3000391, ARO:3000478, ARO:3003551, ARO:3000174, ARO:3000175, ARO:3000566	tet(Z), tet(J), tet(G), blt, tet(H), tet(33), emeA, bmr, tet(31), norA, tet(A), tet(B), tet(39)	246.899, 165.236, 130.183, 147.517, 132.88, 235.343, 152.91, 241.891, 134.42, 267.314, 118.627, 146.747, 119.783	efflux pump complex or subunit conferring antibiotic resistance
LPJZ-658_GM002596 locus=Chr1:2590127:2591884:-			3.10944e-97	sav1866	0.354232	ARO:3004035, ARO:3000489, ARO:3002882, ARO:3002522, ARO:3003948, ARO:3004033, ARO:3002881, ARO:3003950, ARO:3004036, ARO:3003949, ARO:3004032	tetB(60), tetA(60), tetB(46), sav1866, novA, tetA(46), lmrD, lmrC, efrB, efrA, msbA	188.348, 308.145, 219.55, 245.358, 200.675, 234.958, 212.231, 257.684, 231.491, 190.274, 180.259	efflux pump complex or subunit conferring antibiotic resistance
LPJZ-658_GM000653 locus=Chr1:681647:683101:-			1.51559e-52	lmrB	0.309955	ARO:3002813	lmrB	183.341	efflux pump complex or subunit conferring antibiotic resistance
LPJZ-658_GM001363 locus=Chr1:1387482:1388666:+			5.38528e-31	macB	0.324201	ARO:3000535	macB	121.324	efflux pump complex or subunit conferring antibiotic resistance
LPJZ-658_GM001991 locus=Chr1:2011354:2014023:-			3.91593e-45	Bifidobacteria intrinsic ileS conferring resistance to mupirocin	0.252189	ARO:3003730	Bifidobacteria intrinsic ileS conferring resistance to mupirocin	172.555	antibiotic resistant gene variant or mutant, determinant of mupirocin resistance
LPJZ-658_GM001464 locus=Chr1:1481557:1482906:+			3.08617e-54	patA	0.326733	ARO:3000024	patA	186.808	efflux pump complex or subunit conferring antibiotic resistance
LPJZ-658_GM001626 locus=Chr1:1651550:1653946:-			1.14257e-57	rphA	0.37377	ARO:3000444, ARO:3003992	rphB, rphA	208.379, 201.83	antibiotic inactivation enzyme, determinant of rifamycin resistance
LPJZ-658_GM000600 locus=Chr1:622761:623735:-			3.55415e-34	vanHD	0.393305	ARO:3002945, ARO:3002944, ARO:3002942	vanHA, vanHF, vanHD	117.472, 125.946, 123.25	antibiotic resistance gene cluster, cassette, or operon, determinant of resistance to glycopeptide antibiotics, protein(s) conferring antibiotic resistance via molecular bypass
LPJZ-658_GM000267 locus=Chr1:267689:269065:-			2.20162e-43	arlS	0.333333	ARO:3000839, ARO:3000829	arlS, baeS	156.762, 124.405	efflux pump complex or subunit conferring antibiotic resistance, protein(s) and two-component regulatory system modulating antibiotic efflux
LPJZ-658_GM001583 locus=Chr1:1604702:1606177:-			1.48976e-32	tcr3	0.272321	ARO:3002893	tcr3	126.331	efflux pump complex or subunit conferring antibiotic resistance
LPJZ-658_GM001113 locus=Chr1:1155063:1157126:+			7.79893e-65	macB	0.284226	ARO:3000535	macB	225.328	efflux pump complex or subunit conferring antibiotic resistance
LPJZ-658_GM002391 locus=Chr1:2383219:2383977:+			4.4196e-48	macB	0.381818	ARO:3000535	macB	166.007	efflux pump complex or subunit conferring antibiotic resistance
LPJZ-658_GM001564 locus=Chr1:1581008:1581442:-			7.11464e-34	msrB	0.445378	ARO:3002818	msrB	115.161	efflux pump complex or subunit conferring antibiotic resistance
LPJZ-658_GM002143 locus=Chr1:2143433:2144884:-			8.54779e-76	msbA	0.302277	ARO:3004035, ARO:3000489, ARO:3002882, ARO:3002522, ARO:3003948, ARO:3004033, ARO:3002881, ARO:3003950, ARO:3004036, ARO:3003949, ARO:3004032	tetB(60), tetA(60), tetB(46), sav1866, novA, tetA(46), lmrD, lmrC, efrB, efrA, msbA	232.646, 240.35, 195.282, 213.772, 164.466, 189.119, 179.874, 248.44, 220.705, 148.288, 186.422	efflux pump complex or subunit conferring antibiotic resistance
LPJZ-658_GM001146 locus=Chr1:1192573:1193568:+			1.04548e-40	PmrF	0.280757	ARO:3003578	PmrF	144.05	determinant of polymyxin resistance, gene altering cell wall charge
LPJZ-658_GM000265 locus=Chr1:265658:267058:-			8.57288e-36	facT	0.285068	ARO:3003047, ARO:3003046, ARO:3003554, ARO:3001313	qacB, qacA, tcmA, facT	128.257, 129.028, 123.25, 135.961	determinant of elfamycin resistance, efflux pump complex or subunit conferring antibiotic resistance
LPJZ-658_GM002225 locus=Chr1:2209147:2210700:-			5.04067e-62	TaeA	0.320856	ARO:3002817, ARO:3000616, ARO:3003986, ARO:3000118, ARO:3003749, ARO:3002828, ARO:3002832, ARO:3003036, ARO:3003109, ARO:3002827, ARO:3002830, ARO:3000300, ARO:3002829, ARO:3002819, ARO:3002833	tlrC, srmB, vgaE, msrC, mel, vgaD, msrE, vgaB, vgaALC, lsaA, vgaA, TaeA, oleB, salA, carA	202.216, 166.007, 213.772, 145.591, 172.17, 182.57, 176.022, 187.193, 165.236, 175.637, 151.754, 139.813, 149.058, 146.362, 168.703	efflux pump complex or subunit conferring antibiotic resistance
LPJZ-658_GM001250 locus=Chr1:1293564:1295207:+			8.02048e-63	arlS	0.321809	ARO:3000839	arlS	212.231	efflux pump complex or subunit conferring antibiotic resistance, protein(s) and two-component regulatory system modulating antibiotic efflux
LPJZ-658_GM001623 locus=Chr1:1648988:1649758:-			3.66932e-69	tetB(48)	0.435484	ARO:3003981	tetB(48)	214.542	efflux pump complex or subunit conferring antibiotic resistance
LPJZ-658_GM002722 locus=Chr1:2717985:2719145:-			1.47401e-48	vanSI	0.39485	ARO:3003726, ARO:3002936, ARO:3002940, ARO:3002937, ARO:3002935, ARO:3002933, ARO:3002938, ARO:3002939, ARO:3002931	vanSG, vanSF, vanSE, vanSC, vanSA, vanSN, vanSM, vanSL, vanSI	168.318, 157.918, 164.466, 138.272, 140.584, 157.918, 149.828, 137.117, 154.066	antibiotic resistance gene cluster, cassette, or operon, determinant of resistance to glycopeptide antibiotics, protein(s) conferring antibiotic resistance via molecular bypass
LPJZ-658_GM001752 locus=Chr1:1773477:1774475:-			2.36627e-62	vanHA	0.358553	ARO:3002948, ARO:3002947, ARO:3002944, ARO:3002945, ARO:3002942, ARO:3002943	vanHB, vanHA, vanHF, vanHD, vanHO, vanHM	197.978, 187.578, 184.882, 201.445, 201.445, 199.134	antibiotic resistance gene cluster, cassette, or operon, determinant of resistance to glycopeptide antibiotics, protein(s) conferring antibiotic resistance via molecular bypass
LPJZ-658_GM002467 locus=Chr1:2462231:2462911:+			2.814e-39	macB	0.378378	ARO:3000535	macB	140.584	efflux pump complex or subunit conferring antibiotic resistance
LPJZ-658_GM002533 locus=Chr1:2517598:2519385:-			1.39289e-117	tetB(60)	0.387295	ARO:3004035, ARO:3000489, ARO:3002882, ARO:3002522, ARO:3003948, ARO:3004033, ARO:3002881, ARO:3003950, ARO:3004036, ARO:3003949, ARO:3004032	tetB(60), tetA(60), tetB(46), sav1866, novA, tetA(46), lmrD, lmrC, efrB, efrA, msbA	192.2, 309.686, 279.641, 243.047, 223.016, 330.102, 208.379, 279.256, 361.688, 208.764, 207.608	efflux pump complex or subunit conferring antibiotic resistance
LPJZ-658_GM000433 locus=Chr1:443491:444660:+			3.07148e-49	patA	0.331522	ARO:3000024	patA	171.785	efflux pump complex or subunit conferring antibiotic resistance
LPJZ-658_GM000681 locus=Chr1:715076:716068:+			2.06137e-51	vanHA	0.33101	ARO:3002948, ARO:3002947, ARO:3002944, ARO:3002945, ARO:3002942, ARO:3002943	vanHB, vanHA, vanHF, vanHD, vanHO, vanHM	171.785, 151.754, 161.384, 155.992, 172.555, 168.318	antibiotic resistance gene cluster, cassette, or operon, determinant of resistance to glycopeptide antibiotics, protein(s) conferring antibiotic resistance via molecular bypass
LPJZ-658_GM000083 locus=Chr1:74219:76237:+			1.1957e-92	tetT	0.319287	ARO:3000191, ARO:3000556, ARO:3002891, ARO:3000190, ARO:3000186, ARO:3000196, ARO:3000197, ARO:3000193, ARO:3000192, ARO:3000195, ARO:3000194	tetB(P), tetQ, tet44, tetT, tetW, tetS, tetM, tetO, otr(A), tet36, tet32	292.738, 283.493, 232.646, 278.485, 254.603, 276.559, 290.812, 300.827, 264.618, 279.641, 261.151	antibiotic target protection protein, determinant of tetracycline resistance
LPJZ-658_GM002017 locus=Chr1:2039769:2040893:-			7.38481e-55	vanB	0.339674	ARO:3002909, ARO:3002908, ARO:3000368, ARO:3002913, ARO:3002910, ARO:3002912, ARO:3000013, ARO:3000005, ARO:3000010, ARO:3002911, ARO:3002907	vanA, vanC, vanB, vanE, vanD, vanG, vanF, vanM, vanL, vanO, vanN	182.57, 176.022, 176.792, 170.244, 172.555, 182.57, 183.341, 181.8, 180.259, 172.555, 182.57	antibiotic resistance gene cluster, cassette, or operon, determinant of resistance to glycopeptide antibiotics, protein(s) conferring antibiotic resistance via molecular bypass
LPJZ-658_GM001523 locus=Chr1:1543461:1544129:-			2.05686e-37	catQ	0.341584	ARO:3002686, ARO:3002683, ARO:3003983, ARO:3002687, ARO:3002685, ARO:3002674, ARO:3002689, ARO:3002670, ARO:3002670, ARO:3002682, ARO:3002672	catB, catD, catIII, cat86, catI, cat, catP, catQ, CatU, plasmid-encoded cat (pp-cat)	114.005, 126.331, 117.087, 129.413, 113.235, 120.168, 125.946, 126.331, 118.627, 114.005, 127.487	antibiotic inactivation enzyme, determinant of phenicol resistance
LPJZ-658_GM002548 locus=Chr1:2535264:2536862:-			6.07535e-64	TaeA	0.306122	ARO:3002817, ARO:3000616, ARO:3003986, ARO:3000118, ARO:3003749, ARO:3002828, ARO:3002832, ARO:3002829, ARO:3003109, ARO:3002827, ARO:3002830, ARO:3003112, ARO:3003111, ARO:3003036, ARO:3002819, ARO:3002833	tlrC, srmB, lsaC, msrC, mel, vgaD, msrE, vgaB, vgaALC, vgaA, TaeA, oleB, salA, carA, lsaB, vgaE	170.629, 138.272, 219.55, 177.563, 147.517, 179.874, 173.326, 164.851, 130.954, 155.221, 166.007, 125.561, 125.946, 159.458, 126.331, 174.096	efflux pump complex or subunit conferring antibiotic resistance
LPJZ-658_GM000892 locus=Chr1:926744:928477:+			7.94523e-45	sav1866	0.259504	ARO:3004035, ARO:3000489, ARO:3002882, ARO:3002522, ARO:3004033, ARO:3003950, ARO:3004036, ARO:3004032	tetB(60), tetA(60), tetB(46), sav1866, novA, tetA(46), lmrD, msbA	137.502, 164.466, 159.073, 149.443, 157.532, 162.155, 142.895, 127.102	efflux pump complex or subunit conferring antibiotic resistance
LPJZ-658_GM000334 locus=Chr1:332982:334427:+			4.98731e-40	tcmA	0.297674	ARO:3003554, ARO:3002704, ARO:3002813, ARO:3003047, ARO:3000421, ARO:3003046, ARO:3002893, ARO:3000254, ARO:3003962, ARO:3001313, ARO:3000074	emrY, emrB, farB, tcr3, norB, fexA, tcmA, qacB, qacA, lmrB, facT	148.673, 120.553, 130.568, 127.487, 127.487, 130.954, 125.946, 130.954, 134.806, 134.42, 139.813	determinant of elfamycin resistance, efflux pump complex or subunit conferring antibiotic resistance, protein(s) and two-component regulatory system modulating antibiotic efflux
LPJZ-658_GM001249 locus=Chr1:1292878:1293564:+			3.78435e-85	arlR	0.559471	ARO:3003841, ARO:3000553, ARO:3002929, ARO:3002923, ARO:3002919, ARO:3000816, ARO:3002924, ARO:3002925, ARO:3002926, ARO:3002928, ARO:3002921, ARO:3002927, ARO:3003728, ARO:3000828, ARO:3004055, ARO:3002922, ARO:3003066, ARO:3000838	mtrA, baeR, adeR, vanRL, arlR, Escherichia coli CpxR, smeR, vanRA, vanRB, vanRC, vanRD, vanRE, vanRF, vanRG, vanRI, kdpE, vanRM, vanRN	144.436, 130.183, 138.272, 137.887, 150.599, 149.828, 136.346, 147.902, 138.272, 139.428, 121.709, 131.339, 160.614, 127.487, 123.635, 129.413, 123.25, 252.677	antibiotic resistance gene cluster, cassette, or operon, determinant of aminoglycoside resistance, determinant of resistance to glycopeptide antibiotics, efflux pump complex or subunit conferring antibiotic resistance, protein(s) and two-component regulatory system modulating antibiotic efflux, protein(s) conferring antibiotic resistance via molecular bypass
LPJZ-658_GM001528 locus=Chr1:1546314:1547213:+			9.40602e-44	bcrA	0.325658	ARO:3003748, ARO:3002987	bcrA, oleC	127.102, 150.984	efflux pump complex or subunit conferring antibiotic resistance
LPJZ-658_GM000268 locus=Chr1:269052:269756:-			8.40794e-58	arlR	0.452915	ARO:3003841, ARO:3000553, ARO:3002929, ARO:3002922, ARO:3000816, ARO:3002924, ARO:3002925, ARO:3002926, ARO:3002928, ARO:3002923, ARO:3002927, ARO:3003728, ARO:3002919, ARO:3004055, ARO:3003066, ARO:3000838	mtrA, adeR, vanRL, arlR, Escherichia coli CpxR, smeR, vanRA, vanRC, vanRD, vanRE, vanRF, vanRG, vanRI, kdpE, vanRM, vanRN	142.51, 136.732, 127.102, 122.479, 152.91, 126.716, 129.413, 128.257, 130.568, 117.472, 127.102, 142.124, 117.857, 116.316, 114.775, 182.956	antibiotic resistance gene cluster, cassette, or operon, determinant of aminoglycoside resistance, determinant of resistance to glycopeptide antibiotics, efflux pump complex or subunit conferring antibiotic resistance, protein(s) and two-component regulatory system modulating antibiotic efflux, protein(s) conferring antibiotic resistance via molecular bypass
LPJZ-658_GM001372 locus=Chr1:1396286:1397263:+			7.42323e-36	arnA	0.325397	ARO:3002985, ARO:3002985	arnA	129.798, 134.035	determinant of polymyxin resistance, gene altering cell wall charge
LPJZ-658_GM002723 locus=Chr1:2719162:2719851:-			3.02471e-73	vanRF	0.504386	ARO:3003841, ARO:3000553, ARO:3002929, ARO:3004054, ARO:3002923, ARO:3002919, ARO:3000816, ARO:3002927, ARO:3002925, ARO:3002926, ARO:3002928, ARO:3002921, ARO:3002924, ARO:3003728, ARO:3000828, ARO:3004055, ARO:3002922, ARO:3003066, ARO:3000838	Pseudomonas aeruginosa CpxR, baeR, adeR, vanRL, smeR, arlR, Escherichia coli CpxR, vanRI, vanRA, vanRB, vanRC, vanRD, vanRE, vanRF, vanRG, mtrA, kdpE, vanRM, vanRN	119.398, 143.28, 196.052, 124.79, 203.756, 186.422, 153.295, 201.445, 222.631, 210.69, 209.534, 128.257, 193.356, 203.371, 147.517, 141.739, 194.897, 135.961, 161.77	antibiotic resistance gene cluster, cassette, or operon, determinant of aminoglycoside resistance, determinant of resistance to glycopeptide antibiotics, efflux pump complex or subunit conferring antibiotic resistance, protein(s) and two-component regulatory system modulating antibiotic efflux, protein(s) conferring antibiotic resistance via molecular bypass
LPJZ-658_GM002209 locus=Chr1:2194276:2195799:-			4.60968e-36	smeS	0.307143	ARO:3003726, ARO:3003067, ARO:3000829	smeS, vanSI, baeS	124.02, 136.346, 132.494	antibiotic resistance gene cluster, cassette, or operon, determinant of resistance to glycopeptide antibiotics, efflux pump complex or subunit conferring antibiotic resistance, protein(s) and two-component regulatory system modulating antibiotic efflux, protein(s) conferring antibiotic resistance via molecular bypass
LPJZ-658_GM002900 locus=Chr1:2890097:2890924:-			3.27897e-54	bacA	0.423221	ARO:3002986	bacA	176.792	determinant of resistance to peptide antibiotics, protein(s) conferring antibiotic resistance via molecular bypass
LPJZ-658_GM000351 locus=Chr1:350656:351627:+			1.13623e-31	macB	0.331683	ARO:3000535	macB	122.094	efflux pump complex or subunit conferring antibiotic resistance
LPJZ-658_GM000153 locus=Chr1:137897:138814:+			1.60229e-35	bcrA	0.29085	ARO:3003748, ARO:3002987	bcrA, oleC	125.176, 129.028	efflux pump complex or subunit conferring antibiotic resistance
LPJZ-658_GM001400 locus=Chr1:1429381:1430145:+			1.33221e-37	tetA(48)	0.316038	ARO:3003748, ARO:3003980, ARO:3002987	tetA(48), bcrA, oleC	131.724, 133.65, 120.168	efflux pump complex or subunit conferring antibiotic resistance
LPJZ-658_GM000803 locus=Chr1:840812:844426:+			0	Staphylococcus aureus rpoB mutants conferring resistance to rifampicin	0.707149	ARO:3003285	Staphylococcus aureus rpoB mutants conferring resistance to rifampicin	1708.73	antibiotic resistant gene variant or mutant, determinant of rifamycin resistance
LPJZ-658_GM002653 locus=Chr1:2647913:2649637:-			0	lmrC	0.471103	ARO:3004035, ARO:3002882, ARO:3000489, ARO:3002522, ARO:3003948, ARO:3004033, ARO:3002881, ARO:3003950, ARO:3004036, ARO:3003949, ARO:3004032	tetB(60), tetA(60), tetB(46), sav1866, novA, tetA(46), lmrD, lmrC, efrB, efrA, msbA	195.282, 222.246, 238.039, 229.565, 300.442, 182.57, 535.413, 218.779, 218.779, 184.496, 160.614	efflux pump complex or subunit conferring antibiotic resistance
LPJZ-658_GM001982 locus=Chr1:2003091:2003732:-			3.32728e-33	macB	0.358852	ARO:3000535	macB	123.25	efflux pump complex or subunit conferring antibiotic resistance
LPJZ-658_GM002503 locus=Chr1:2495980:2496681:-			1.13394e-50	macB	0.415179	ARO:3000535	macB	172.94	efflux pump complex or subunit conferring antibiotic resistance
LPJZ-658_GM000422 locus=Chr1:428163:429290:+			1.33176e-49	vanTG	0.314363	ARO:3002970, ARO:3002971, ARO:3002972, ARO:3002975, ARO:3002974	vanTN, vanTG, vanTE, vanTC, vanTrL	140.198, 125.561, 174.866, 120.939, 135.191	antibiotic resistance gene cluster, cassette, or operon, determinant of resistance to glycopeptide antibiotics, protein(s) conferring antibiotic resistance via molecular bypass
LPJZ-658_GM001811 locus=Chr1:1829329:1830531:-			1.57592e-74	mdtG	0.367089	ARO:3001329, ARO:3000822	pmrA, mdtG	238.039, 189.119	efflux pump complex or subunit conferring antibiotic resistance
LPJZ-658_GM001799 locus=Chr1:1816786:1817526:-			3.24107e-37	macB	0.361991	ARO:3000535	macB	135.576	efflux pump complex or subunit conferring antibiotic resistance
LPJZ-658_GM002030 locus=Chr1:2051257:2052645:-			2.02565e-117	Mycobacterium tuberculosis intrinsic murA conferring resistance to fosfomycin	0.458034	ARO:3003784, ARO:3003785	Mycobacterium tuberculosis intrinsic murA conferring resistance to fosfomycin, Chlamydia trachomatis intrinsic murA conferring resistance to fosfomycin	351.288, 245.743	antibiotic resistant gene variant or mutant, determinant of fosfomycin resistance
LPJZ-658_GM000206 locus=Chr1:202468:203190:+			8.60022e-34	vgaE	0.323944	ARO:3000118, ARO:3002833	vgaE, vgaB	117.857, 124.405	efflux pump complex or subunit conferring antibiotic resistance
LPJZ-658_GM000047 locus=Chr1:37745:38452:+			3.38278e-63	vanRM	0.47619	ARO:3003841, ARO:3000553, ARO:3002929, ARO:3004054, ARO:3002923, ARO:3002919, ARO:3000816, ARO:3002924, ARO:3002925, ARO:3002926, ARO:3002928, ARO:3002921, ARO:3002927, ARO:3003728, ARO:3000828, ARO:3004055, ARO:3002922, ARO:3003066, ARO:3000838	Pseudomonas aeruginosa CpxR, baeR, adeR, vanRL, smeR, arlR, Escherichia coli CpxR, vanRI, vanRA, vanRB, vanRC, vanRD, vanRE, vanRF, vanRG, mtrA, kdpE, vanRM, vanRN	139.428, 132.109, 172.94, 145.206, 172.94, 172.555, 182.956, 166.007, 192.2, 176.407, 197.208, 150.984, 166.392, 180.644, 156.762, 171.014, 171.4, 139.813, 174.096	antibiotic resistance gene cluster, cassette, or operon, determinant of aminoglycoside resistance, determinant of resistance to glycopeptide antibiotics, efflux pump complex or subunit conferring antibiotic resistance, protein(s) and two-component regulatory system modulating antibiotic efflux, protein(s) conferring antibiotic resistance via molecular bypass
LPJZ-658_GM002535 locus=Chr1:2521398:2522801:+			3.3104e-53	lmrB	0.290188	ARO:3002813	lmrB	184.882	efflux pump complex or subunit conferring antibiotic resistance
LPJZ-658_GM000514 locus=Chr1:536166:538769:+			0	Listeria monocytogenes mprF	0.459555	ARO:3003770, ARO:3003774, ARO:3003324, ARO:3003773, ARO:3003772	Brucella suis mprF, Listeria monocytogenes mprF, Clostridium perfringens mprF, Bacillus subtilis mprF, Streptococcus agalactiae mprF	779.245, 490.73, 392.504, 246.128, 213.001	antibiotic target modifying enzyme, determinant of resistance to peptide antibiotics, gene altering cell wall charge
LPJZ-658_GM000061 locus=Chr1:52805:53452:-			5.72191e-44	fusD	0.358852	ARO:3003552, ARO:3003731	fusD, fusB	116.316, 145.976	antibiotic inactivation enzyme, determinant of fusidic acid resistance
LPJZ-658_GM000131 locus=Chr1:117575:118822:+			2.25374e-112	mdtG	0.460526	ARO:3001329, ARO:3000822	pmrA, mdtG	336.265, 268.085	efflux pump complex or subunit conferring antibiotic resistance
LPJZ-658_GM003169 locus=Plas5:27020:28393:-			1.52246e-53	lmrB	0.324138	ARO:3002813	lmrB	185.652	efflux pump complex or subunit conferring antibiotic resistance
LPJZ-658_GM001383 locus=Chr1:1406717:1408756:+			1.13054e-73	mfd	0.37	ARO:3003844	mfd	255.373	antibiotic target protection protein, determinant of fluoroquinolone resistance
LPJZ-658_GM000048 locus=Chr1:38466:40340:+			4.00007e-40	arlS	0.353982	ARO:3003726, ARO:3000839	arlS, vanSI	125.176, 149.443	antibiotic resistance gene cluster, cassette, or operon, determinant of resistance to glycopeptide antibiotics, efflux pump complex or subunit conferring antibiotic resistance, protein(s) and two-component regulatory system modulating antibiotic efflux, protein(s) conferring antibiotic resistance via molecular bypass
LPJZ-658_GM000325 locus=Chr1:323855:324883:+			3.42338e-44	macB	0.365145	ARO:3000535	macB	158.303	efflux pump complex or subunit conferring antibiotic resistance
LPJZ-658_GM001591 locus=Chr1:1612459:1614369:-			0	TaeA	0.435257	ARO:3002817, ARO:3000616, ARO:3003986, ARO:3000118, ARO:3003749, ARO:3002828, ARO:3003109, ARO:3003036, ARO:3003206, ARO:3002832, ARO:3002827, ARO:3002830, ARO:3003112, ARO:3003111, ARO:3002829, ARO:3002819, ARO:3002833	tlrC, srmB, lsaC, msrC, mel, vgaD, msrE, vgaB, lsaE, vgaA, vgaALC, TaeA, oleB, salA, carA, lsaB, vgaE	210.69, 157.532, 556.984, 193.741, 187.193, 205.682, 166.777, 221.09, 126.716, 166.777, 179.489, 160.614, 127.872, 134.42, 160.614, 145.591, 165.622	efflux pump complex or subunit conferring antibiotic resistance
LPJZ-658_GM000893 locus=Chr1:928477:930237:+			8.61018e-49	novA	0.284133	ARO:3000489, ARO:3002882, ARO:3003949, ARO:3004033, ARO:3002881, ARO:3003950, ARO:3004036, ARO:3002522, ARO:3004032	tetB(60), tetA(46), tetB(46), sav1866, novA, lmrD, lmrC, efrB, msbA	159.073, 141.739, 128.642, 124.79, 126.331, 140.584, 152.14, 176.792, 127.102	efflux pump complex or subunit conferring antibiotic resistance
LPJZ-658_GM001624 locus=Chr1:1649773:1650714:-			5.34079e-97	tetA(48)	0.503247	ARO:3003748, ARO:3002894, ARO:3003980, ARO:3002987	tetA(48), bcrA, otrC, oleC	246.128, 177.563, 290.812, 132.109	efflux pump complex or subunit conferring antibiotic resistance
LPJZ-658_GM000440 locus=Chr1:450845:454372:+			0	mfd	0.35118	ARO:3003844	mfd	654.44	antibiotic target protection protein, determinant of fluoroquinolone resistance
LPJZ-658_GM000562 locus=Chr1:583647:584375:+			1.19547e-60	arlR	0.426724	ARO:3003841, ARO:3000553, ARO:3002929, ARO:3004054, ARO:3002923, ARO:3002919, ARO:3000816, ARO:3002924, ARO:3002925, ARO:3002926, ARO:3002928, ARO:3002921, ARO:3002927, ARO:3003728, ARO:3000828, ARO:3004055, ARO:3002922, ARO:3003066, ARO:3000838	Pseudomonas aeruginosa CpxR, baeR, adeR, vanRL, smeR, arlR, Escherichia coli CpxR, vanRI, vanRA, vanRB, vanRC, vanRD, vanRE, vanRF, vanRG, mtrA, kdpE, vanRM, vanRN	141.739, 144.05, 162.925, 145.591, 164.851, 158.688, 173.711, 166.777, 171.014, 168.703, 174.866, 139.428, 163.696, 171.014, 156.377, 139.813, 159.844, 157.532, 190.274	antibiotic resistance gene cluster, cassette, or operon, determinant of aminoglycoside resistance, determinant of resistance to glycopeptide antibiotics, efflux pump complex or subunit conferring antibiotic resistance, protein(s) and two-component regulatory system modulating antibiotic efflux, protein(s) conferring antibiotic resistance via molecular bypass
LPJZ-658_GM001658 locus=Chr1:1685530:1686417:-			7.91465e-31	tetA(48)	0.317757	ARO:3003980	tetA(48)	116.316	efflux pump complex or subunit conferring antibiotic resistance
LPJZ-658_GM000381 locus=Chr1:384243:385385:+			5.65185e-31	cmlA1	0.283379	ARO:3002695, ARO:3002693	cmlA5, cmlA1	118.242, 119.013	efflux pump complex or subunit conferring antibiotic resistance
LPJZ-658_GM002210 locus=Chr1:2195796:2196524:-			1.93141e-49	vanRA	0.418803	ARO:3000553, ARO:3002929, ARO:3004054, ARO:3002922, ARO:3002919, ARO:3000816, ARO:3002924, ARO:3002925, ARO:3002926, ARO:3002928, ARO:3002921, ARO:3002927, ARO:3003728, ARO:3000828, ARO:3004055, ARO:3002923, ARO:3003066, ARO:3000838	mtrA, baeR, adeR, smeR, arlR, Escherichia coli CpxR, vanRI, vanRA, vanRB, vanRC, vanRD, vanRE, vanRF, vanRG, Pseudomonas aeruginosa CpxR, vanRL, vanRM, vanRN	130.183, 145.591, 116.701, 144.821, 161.77, 157.918, 147.517, 150.984, 145.976, 160.999, 127.102, 139.428, 147.902, 147.517, 122.094, 142.124, 130.954, 124.02	antibiotic resistance gene cluster, cassette, or operon, determinant of resistance to glycopeptide antibiotics, efflux pump complex or subunit conferring antibiotic resistance, protein(s) and two-component regulatory system modulating antibiotic efflux, protein(s) conferring antibiotic resistance via molecular bypass
LPJZ-658_GM001483 locus=Chr1:1505655:1506722:+			3.8398e-40	macB	0.370536	ARO:3000535	macB	146.747	efflux pump complex or subunit conferring antibiotic resistance
LPJZ-658_GM002534 locus=Chr1:2519385:2521124:-			3.23422e-121	tetA(60)	0.350785	ARO:3004035, ARO:3002882, ARO:3000489, ARO:3002522, ARO:3003948, ARO:3004033, ARO:3002881, ARO:3003950, ARO:3004036, ARO:3003949, ARO:3004032	tetB(60), tetA(60), tetB(46), sav1866, novA, tetA(46), lmrD, lmrC, efrB, efrA, msbA	370.548, 215.312, 277.715, 250.751, 218.779, 185.652, 234.572, 251.136, 218.394, 156.762, 310.457	efflux pump complex or subunit conferring antibiotic resistance
LPJZ-658_GM002145 locus=Chr1:2146765:2148759:-			1.49859e-74	macB	0.291845	ARO:3000535	macB	251.521	efflux pump complex or subunit conferring antibiotic resistance
LPJZ-658_GM001634 locus=Chr1:1663413:1664807:-			3.14191e-78	lmrB	0.374065	ARO:3002813	lmrB	251.521	efflux pump complex or subunit conferring antibiotic resistance
LPJZ-658_GM002792 locus=Chr1:2782970:2784418:-			2.25907e-156	Enterococcus faecium cls conferring resistance to daptomycin	0.472165	ARO:3003092	Enterococcus faecium cls conferring resistance to daptomycin	454.136	antibiotic resistant gene variant or mutant, determinant of resistance to lipopeptide antibiotics
LPJZ-658_GM001667 locus=Chr1:1690447:1691346:+			8.836e-44	bcrA	0.313333	ARO:3002987	bcrA	150.984	efflux pump complex or subunit conferring antibiotic resistance
LPJZ-658_GM002023 locus=Chr1:2045901:2046932:-			7.77092e-41	macB	0.369369	ARO:3002987, ARO:3000535	bcrA, macB	120.939, 148.673	efflux pump complex or subunit conferring antibiotic resistance
LPJZ-658_GM002402 locus=Chr1:2391165:2392361:-			2.39847e-71	patB	0.320106	ARO:3000025	patB	228.794	efflux pump complex or subunit conferring antibiotic resistance
